# Supplementary material for: Molecular Docking and In-Silico Analysis of Natural Biomolecules against Dengue, Ebola, Zika, SARS-CoV-2 Variants of Concern and Monkeypox Virus
Source: Int J Mol Sci. 2022 Sep 22;23(19):11131. doi: 10.3390/ijms231911131 (PMC9569982; doi:10.3390/ijms231911131)
Supplement: Supplementary file 1 [file ijms-23-11131-s001.zip]

Archive with 1 entries (1 files):
- ijms-1876888-supplementary.pdf
